# Supplementary material for: Promising Role of Fruitless Wolfberry Bud Tea in Combating Nakaseomyces glabratus Resistance
Source: Pathogens. 2025 Apr 4;14(4):351. doi: 10.3390/pathogens14040351 (PMC12030577; doi:10.3390/pathogens14040351)
Supplement: Supplementary file 1 [file pathogens-14-00351-s001.zip]

Archive with 1 entries (1 files):
- pathogens-3500040-supplementary.pdf
